# Supplementary material for: Pervasive glacier retreats across Svalbard from 1985 to 2023
Source: Nat Commun. 2025 Jan 15;16:705. doi: 10.1038/s41467-025-55948-1 (PMC11735618; doi:10.1038/s41467-025-55948-1)
Supplement: Supplementary file 3 — Source Data [file 41467_2025_55948_MOESM3_ESM.csv]

GlacierID	type	region	1985_2023_decadal_retreat_rate(m/yr)	glacier_width(m)	glacier_width_error(m)	seasonality_autocorrelation	advance_start_month	retreat_start_month	peak_retreat_rate_month	peak_advance_rate_month	seasonal_range(m)	seasonal_range_error(m)
RGI60-07.00027	Surging	AF	-146.2122675	33856	827	0.08	1	8	10	4	384.1141843	357.5370816
RGI60-07.00042	Advance	VF	1.891722956	2466	55	0.38	11	6	8	1	218.6219593	62.92158482
RGI60-07.00224	Advance	SS	0.070209681	1212	12	0.1	5	12	4	6	25.08904208	19.52518312
RGI60-07.00251	Advance	SS	17.596899	1623	189	-0.03	1	8	4	6	27.41763762	59.50670845
RGI60-07.00285_C	Advance	NW	-12.06000144	649	62	0.05	9	12	6	10	68.34991419	62.30713814
RGI60-07.00424_A	Advance	AF	-1.030677906	559	47	0	7	2	6	10	39.80287547	47.08295111
RGI60-07.00424_B	Advance	AF	-2.03802115	2503	43	0.17	1	8	11	2	59.19960569	43.10056962
RGI60-07.00551	Advance	AF	-1.236843533	1500	46	0	4	8	9	5	23.35766829	28.25708062
RGI60-07.00552	Advance	AF	-4.274208928	1182	29	0.11	7	5	6	3	58.52417707	47.37679927
RGI60-07.00727	Advance	AF	-2.939756419	362	19	0.02	9	6	7	5	25.19916123	17.60616267
RGI60-07.00735	Advance	NW	-21.94439452	622	133	-0.03	7	9	2	8	15.94190739	44.99159554
RGI60-07.00887_B	Advance	NE	-3.393576245	3023	37	0.14	6	10	6	7	42.58930962	27.98664278
RGI60-07.00984_A	Advance	NE	-2.177640815	775	44	0.23	6	11	4	8	98.26777275	29.60935283
RGI60-07.01354_2	Advance	NW	0.626206015	714	45	0.15	5	8	3	6	34.17429201	26.81324296
RGI60-07.01449	Advance	VF	-31.90384246	1218	76	0.14	12	3	9	1	114.9216232	76.94029015
RGI60-07.01563_B	Advance	NE	-0.696066006	868	38	0.09	6	8	4	8	21.88533843	20.43482883
RGI60-07.00006	Retreat	SS	50.34602199	1490	379	0.05	7	4	6	4	90.38971501	69.98016403
RGI60-07.00025	Retreat	AF	85.72682212	41541	1671	0.04	1	8	9	2	106.7341463	84.67219499
RGI60-07.00028_B	Retreat	AF	66.05725137	8222	106	0.08	12	8	9	6	49.91920576	46.31885808
RGI60-07.00029	Retreat	AF	32.51428869	20183	42	0.27	12	7	10	6	148.025482	57.76988509
RGI60-07.00030_A	Retreat	AF	36.89739629	7157	117	0.09	1	7	11	6	51.15554874	47.34415304
RGI60-07.00030_B	Retreat	AF	22.81763706	1934	75	0.09	12	8	9	7	55.85912378	47.71435346
RGI60-07.00030_D	Retreat	AF	21.90067103	679	66	0.16	12	5	9	4	54.22979072	36.77837695
RGI60-07.00035_A	Retreat	VF	24.25419315	1471	138	0.13	12	4	6	3	202.3670634	136.6776206
RGI60-07.00035_B	Retreat	VF	38.89362016	1593	193	0.1	12	7	9	2	128.9461098	117.5217147
RGI60-07.00036	Retreat	VF	16.40323012	2269	115	0.12	12	8	9	1	34.25419248	24.59101256
RGI60-07.00060	Retreat	AF	38.93614111	5566	236	0	7	10	11	8	30.38486482	31.8974817
RGI60-07.00061	Retreat	AF	39.49178555	3792	52	0.05	1	6	7	6	19.54787589	21.77948369
RGI60-07.00062_C	Retreat	AF	44.18319883	19690	1421	0.03	2	8	9	5	87.23818311	81.38281164
RGI60-07.00064	Retreat	AF	1.0323959	1404	25	-0.01	8	2	5	10	12.12551964	14.39606609
RGI60-07.00067_C	Retreat	AF	10.04033847	681	26	0.15	6	10	4	7	43.76845729	18.50879415
RGI60-07.00238	Retreat	SS	219.9924295	4841	184	0.21	1	7	11	4	115.1801958	59.27436949
RGI60-07.00239	Retreat	SS	102.7509287	1706	182	0.37	12	6	8	4	140.1659965	38.20340612
RGI60-07.00240	Retreat	SS	71.4338518	1519	165	0.31	11	7	9	4	202.5179732	78.53740962
RGI60-07.00242	Retreat	SS	125.5988635	4325	147	0.36	11	6	9	3	280.8564194	76.91677442
RGI60-07.00244	Retreat	SS	154.8474932	1647	121	0.36	12	7	10	5	385.4642186	137.5738925
RGI60-07.00250	Retreat	SS	9.357111617	1789	138	0.04	10	7	8	6	67.68569554	69.89483707
RGI60-07.00254	Retreat	SS	19.28627993	1058	198	0.02	9	5	8	11	33.45440406	41.64293353
RGI60-07.00258_A	Retreat	SS	2.198102007	1189	130	0.01	5	3	4	6	31.57308805	27.93115215
RGI60-07.00259	Retreat	SS	94.92888775	3727	463	0.2	12	4	8	3	91.43817321	49.91456799
RGI60-07.00265	Retreat	SS	205.1790512	3823	378	0.36	11	6	8	4	411.1192379	139.6461713
RGI60-07.00275	Retreat	SS	87.72890252	7012	414	0.05	1	6	9	5	54.95554309	38.05950255
RGI60-07.00277	Retreat	SS	3.971625176	1542	119	0.19	3	10	1	6	91.14323313	56.35711477
RGI60-07.00285_B	Retreat	NW	11.74742665	1149	84	0.2	10	6	7	11	52.60400668	25.00242031
RGI60-07.00298	Retreat	SS	413.7514308	5319	1003	0.05	3	6	7	5	350.9353554	509.8062195
RGI60-07.00299_A	Retreat	SS	25.55736504	10336	198	0.14	4	1	3	6	107.9171169	58.92655741
RGI60-07.00301	Retreat	SS	6.336550707	4560	263	0.11	11	6	10	5	49.04733398	34.51744842
RGI60-07.00315	Retreat	SS	93.35862423	2464	492	0.2	11	6	9	2	115.7438459	63.49684985
RGI60-07.00318	Retreat	SS	163.9309992	3160	674	0	8	6	7	6	68.1047993	78.89204701
RGI60-07.00319	Retreat	SS	222.984043	4194	1032	-0.02	9	5	6	4	45.2809771	90.64606803
RGI60-07.00321_B	Retreat	SS	91.0966965	3335	358	0.27	12	7	9	6	103.437031	49.46378469
RGI60-07.00324	Retreat	SS	112.8149905	3445	223	0.27	1	7	9	4	174.4527524	43.48809229
RGI60-07.00422	Retreat	SS	94.5786591	2236	217	0.13	1	8	10	7	60.35736645	44.32383862
RGI60-07.00425	Retreat	AF	43.14244639	4329	67	0.22	1	7	11	4	136.6887759	46.22443192
RGI60-07.00429	Retreat	NE	57.23612304	1862	157	0.31	11	7	10	3	74.63326817	25.96345091
RGI60-07.00440	Retreat	SS	26.59459071	1386	78	0.33	12	7	8	2	133.7576284	29.79345509
RGI60-07.00448	Retreat	SS	59.35722036	4390	267	0.1	9	7	7	6	78.18213249	57.54200139
RGI60-07.00463	Retreat	NW	55.429882	4317	624	-0.02	12	8	11	5	26.94730169	34.0227111
RGI60-07.00464	Retreat	NW	65.56143465	2645	34	0.09	11	5	10	2	40.58621132	37.0373996
RGI60-07.00470	Retreat	NW	54.41104337	1838	283	0.21	2	6	8	5	91.1812931	34.63633532
RGI60-07.00471	Retreat	NW	48.78530577	1021	477	-0.02	5	8	3	5	43.34877362	81.0421762
RGI60-07.00474	Retreat	NW	102.9250682	3631	327	0.33	11	5	10	2	215.3900474	71.09644185
RGI60-07.00501_B	Retreat	NW	55.99001675	2839	460	0.24	10	5	9	2	149.2040331	70.86686749
RGI60-07.00502	Retreat	NW	42.58645919	3231	281	0.19	9	5	6	10	99.44293502	47.03260621
RGI60-07.00524	Retreat	NW	36.11960562	1059	20	0.29	7	1	3	10	45.63095759	12.18031639
RGI60-07.00529_B	Retreat	NW	103.0140647	1823	211	0.12	11	8	10	6	64.84263897	54.00845528
RGI60-07.00558	Retreat	NW	39.97907784	2307	113	0.12	12	5	9	1	92.53478366	65.62401165
RGI60-07.00570_A	Retreat	NE	21.4313253	1565	59	0.23	7	3	6	8	63.25212708	17.62688446
RGI60-07.00570_B	Retreat	NE	23.1837578	1479	125	0.01	8	11	7	9	49.83978668	70.79944096
RGI60-07.00645	Retreat	NW	36.14893705	742	117	0.06	9	4	7	10	48.93067465	33.68329446
RGI60-07.00659	Retreat	NW	22.2622562	1188	316	0.06	4	11	12	8	43.96936865	47.31361258
RGI60-07.00661_B	Retreat	NW	65.32724076	10538	723	0.09	11	6	9	4	150.2988505	150.1241531
RGI60-07.00663_A	Retreat	NW	21.57757679	645	139	0	8	11	2	10	55.28945403	97.82609169
RGI60-07.00664	Retreat	NW	86.94975472	1575	240	-0.05	9	5	6	4	14.09571857	55.83940465
RGI60-07.00681	Retreat	AF	82.56560539	9150	430	0.06	7	3	4	2	80.65734564	84.81551421
RGI60-07.00682	Retreat	AF	36.79132902	4597	120	0.3	11	5	6	1	117.2594347	36.90079456
RGI60-07.00703_C	Retreat	NW	44.08759707	1595	262	0.18	11	6	8	5	179.0348874	90.63979974
RGI60-07.00703_D	Retreat	NW	56.69328201	2064	294	0	9	6	6	5	55.21846912	78.49707279
RGI60-07.00710_A	Retreat	NW	21.72424811	1577	72	0.3	9	5	6	10	108.8383993	38.32845721
RGI60-07.00710_B	Retreat	NW	15.10736349	867	128	0.04	10	2	3	5	34.75566472	32.23063611
RGI60-07.00712	Retreat	NW	23.92033971	947	216	0.04	9	2	3	10	67.92905834	61.00950604
RGI60-07.00714	Retreat	NW	23.48697549	977	197	0.23	9	5	7	1	80.38544154	30.46163402
RGI60-07.00715	Retreat	NW	67.30808817	1173	308	0.37	10	6	8	1	238.7853353	59.47024527
RGI60-07.00721	Retreat	NW	22.41335886	671	35	0.11	10	4	8	1	64.51342898	40.73905441
RGI60-07.00724	Retreat	NW	4.312695994	453	52	0	4	7	4	5	14.78926745	18.16257014
RGI60-07.00733	Retreat	NW	52.44438742	1838	88	0.12	9	3	4	1	119.9998097	70.93941814
RGI60-07.00775_A	Retreat	NW	34.96589508	1358	47	0.27	1	6	9	5	109.223875	53.23271774
RGI60-07.00789	Retreat	NW	4.798072741	493	71	0.07	5	3	4	10	28.26135029	25.40505357
RGI60-07.00790	Retreat	NW	30.53094747	1192	131	0.26	9	5	6	11	92.9294937	27.34969569
RGI60-07.00791	Retreat	NW	38.16404053	1716	69	0.15	1	6	9	3	110.0677574	62.21751191
RGI60-07.00794	Retreat	NW	41.58807313	1616	48	0.3	10	5	6	1	94.73246908	34.344741
RGI60-07.00832	Retreat	NE	24.86740551	2365	193	-0.01	10	1	9	12	45.31837335	57.08098132
RGI60-07.00849	Retreat	NE	28.21546127	868	83	-0.05	9	3	12	1	27.25612089	62.98887021
RGI60-07.00854	Retreat	NE	2.313920887	13136	187	0.01	10	5	6	7	44.19153013	59.92049983
RGI60-07.00854_2	Retreat	NE	14.24169881	1946	119	-0.01	12	5	6	7	26.16934758	49.92233522
RGI60-07.00859	Retreat	NE	13.35847447	1479	41	0.1	11	7	8	12	48.69562013	38.11391093
RGI60-07.00874	Retreat	NE	1.728191544	1705	48	0.03	4	10	2	6	32.06234912	25.54755928
RGI60-07.00883	Retreat	NE	6.873131365	1644	65	0.05	5	8	9	6	47.35400544	35.80280732
RGI60-07.00887_A	Retreat	NE	1.836464312	4782	78	0.02	6	12	4	7	27.18817047	31.87036845
RGI60-07.00892	Retreat	NE	118.8955983	8727	1637	0.13	9	6	8	4	119.2986473	99.12079004
RGI60-07.00893	Retreat	NE	32.12039795	1245	210	0.02	8	6	7	5	37.98901626	51.39530368
RGI60-07.00896	Retreat	NE	29.69277552	1332	117	0.14	7	3	4	10	46.29259643	34.14911459
RGI60-07.00898	Retreat	BE	56.49761705	1949	208	0.09	1	5	12	4	46.16525091	30.70406279
RGI60-07.00903	Retreat	NE	94.98318834	6613	424	0.04	10	5	9	11	119.2465127	140.9778933
RGI60-07.00909	Retreat	AF	21.06492843	1467	164	0.08	8	5	5	4	41.09209947	32.27576496
RGI60-07.00910	Retreat	AF	8.763935665	1743	51	0.32	9	4	6	1	89.2875564	33.70264112
RGI60-07.00945	Retreat	BE	130.68038	4652	130	0.01	3	5	2	4	27.70530523	28.84398239
RGI60-07.00984_B	Retreat	NE	13.75894601	666	40	0.08	10	5	6	11	44.58636599	35.34098757
RGI60-07.00986	Retreat	NE	8.834989299	2023	66	0.06	11	7	9	1	57.41405808	39.90704896
RGI60-07.00993	Retreat	NE	8.155321586	725	18	-0.02	4	7	7	6	11.14336007	14.61566075
RGI60-07.01100	Retreat	SS	97.18137742	2211	278	0.08	10	6	9	4	79.23691652	48.44457983
RGI60-07.01326	Retreat	NW	35.21068609	1488	221	0.23	12	7	10	6	130.88483	72.6263063
RGI60-07.01328	Retreat	NW	37.89584276	1191	236	0.29	11	6	9	4	114.900338	45.98840403
RGI60-07.01353	Retreat	NW	38.81902315	1948	99	0.1	10	6	3	12	53.47426799	31.22360756
RGI60-07.01354_A	Retreat	NW	1.352333539	1005	50	0.16	7	4	6	7	32.4592749	17.19886487
RGI60-07.01357_B	Retreat	NW	5.162678463	1066	163	0.1	5	9	2	6	34.7561704	20.23968542
RGI60-07.01425	Retreat	SS	75.73869341	6143	422	0.08	5	11	12	11	54.5097297	35.63188225
RGI60-07.01461	Retreat	SS	-1.656920698	1473	276	-0.03	9	3	10	11	28.32935146	69.37517683
RGI60-07.01464	Retreat	NW	104.3736833	4185	432	0.3	12	5	8	1	248.1473776	134.4502316
RGI60-07.01468	Retreat	SS	127.8474589	2155	232	0.27	12	6	9	1	123.2603871	57.653682
RGI60-07.01487	Retreat	NE	43.31655655	2861	111	0.15	12	6	8	3	68.36131351	49.91211166
RGI60-07.01488	Retreat	VF	8.396817659	5157	123	0.08	11	5	6	5	30.80993773	21.71541575
RGI60-07.01492	Retreat	NW	13.88000936	1782	91	0.18	10	5	8	1	121.2493849	75.32921054
RGI60-07.01493	Retreat	NW	24.17535568	535	112	0.15	8	4	7	10	80.771072	52.72993618
RGI60-07.01499	Retreat	VF	14.99082884	4792	58	0.19	12	6	7	6	36.46978456	26.33539483
RGI60-07.01500	Retreat	NE	-23.63943231	2792	301	0.14	2	7	8	4	55.27889547	29.30843998
RGI60-07.01503	Retreat	NE	18.40488432	1176	52	0.26	12	7	9	4	47.59079676	26.98360714
RGI60-07.01505	Retreat	BE	133.8415566	6688	494	0.1	12	6	8	1	113.4205444	96.5249688
RGI60-07.01506	Retreat	NE	250.9338452	15517	2022	-0.01	10	5	6	3	203.3919725	369.9526336
RGI60-07.01507	Retreat	NE	50.08781342	2613	393	0.02	12	8	9	3	51.80225163	93.83429969
RGI60-07.01511	Retreat	NE	109.0736945	2519	180	0.2	11	7	10	1	177.1852044	83.82725666
RGI60-07.01512	Retreat	NE	48.71404519	1598	87	0.01	3	7	1	6	30.9712079	21.53454465
RGI60-07.01546	Retreat	BE	94.94712689	7912	947	0.02	1	6	9	2	65.73834441	82.72010129
RGI60-07.01554	Retreat	BE	111.2507844	40759	686	-0.05	5	1	11	12	34.67951774	76.62685519
RGI60-07.01558	Retreat	BE	23.36559593	2288	78	0.2	3	8	11	6	48.62361323	23.25665301
RGI60-07.01559	Retreat	NE	118.580725	8067	509	0.09	12	5	6	1	137.9801729	96.93947929
RGI60-07.01560	Retreat	NE	145.9515629	11584	618	0.04	12	5	9	3	152.0076057	128.4675739
RGI60-07.01561	Retreat	NE	24.77017452	2866	105	0.02	3	8	9	6	19.3154388	20.78025852
RGI60-07.01563_A	Retreat	NE	1.513451783	457	12	0.19	6	9	5	7	28.99722852	13.29589206
RGI60-07.00026	Surging	AF	-37.38641533	18218	522	0.02	9	6	8	4	64.4168333	101.2827324
RGI60-07.00031	Surging	AF	35.4025142	12163	157	0.16	12	8	11	2	127.1186592	77.46964147
RGI60-07.00228	Surging	SS	31.95216181	2337	129	0.08	11	3	9	1	97.77310254	80.12956223
RGI60-07.00276	Surging	SS	8.652996585	2796	290	0.02	11	4	10	12	109.4916228	115.8955342
RGI60-07.00294	Surging	SS	24.5186904	2767	151	0.17	11	5	8	1	104.2195843	75.73169227
RGI60-07.00296	Surging	SS	-705.0393924	2742	286	0.04	12	7	10	1	210.5319615	279.3759661
RGI60-07.00465	Surging	NW	-57.34899092	2777	235	0.17	12	5	11	4	223.9021408	126.1158867
RGI60-07.00468	Surging	NW	63.40301194	2396	311	0.3	12	7	10	2	273.4655437	104.5580208
RGI60-07.01458	Surging	NE	7.425637083	2311	71	0.12	11	7	9	2	126.1156635	107.7060016
RGI60-07.01494	Surging	NW	40.62802257	3875	114	0.19	12	7	8	3	201.7997162	91.63745864
